# Supplementary material for: 2-Hy­droxy-3-meth­oxy­benzaldehyde (o-vanillin) revisited
Source: Acta Crystallogr Sect E Struct Rep Online. 2012 Jul 4;68(Pt 8):o2336–7. doi: 10.1107/S1600536812029571 (PMC3414273; doi:10.1107/S1600536812029571)
Supplement: Supplementary file 1 [file e-68-o2336-sup1.cif]

##############################################################################
#                                                                            #
# This CIF contains the data in a paper accepted for publication in          #
# Acta Crystallographica Section E. It conforms to the requirements of       #
# Notes for Authors for Acta Crystallographica Section E, and has been       #
# peer reviewed under the auspices of the IUCr Commission on Journals.       #
#                                                                            #
# Full details of the Crystallographic Information File format               #
# are given in the paper "The Crystallographic Information File (CIF):       #
# a New Standard Archive File for Crystallography" by S. R. Hall, F. H.      #
# Allen and I. D. Brown [Acta Cryst. (1991), A47, 655-685].                  #
#                                                                            #
# The current version of the core CIF dictionary is obtainable from          #
# ftp://ftp.iucr.org/pub/cif_core.dic.                                       #
#                                                                            #
# Software is freely available for graphical display of the structure(s)     #
# in this CIF. For information consult the CIF software page                 #
# http://www.iucr.org/resources/cif/software.                                #
#                                                                            #
# This file may be used for bona fide research purposes within the           #
# scientific community so long as proper attribution is given to the journal # 
# article from which it was obtained.                                        #
#                                                                            #
##############################################################################
data_I
_audit_creation_method     SHELXL-97
_chemical_name_systematic
;
2-Hydroxy-3-methoxybenzaldehyde
;
_chemical_name_common     ortho-vanillin
_chemical_formula_moiety     'C8 H8 O3'
_chemical_formula_sum     'C8 H8 O3'
_chemical_formula_iupac     'C8 H8 O3'
_chemical_formula_weight     152.14
_chemical_melting_point     ?
_symmetry_cell_setting     orthorhombic
_symmetry_space_group_name_H-M     'F d d 2'
_space_group_name_Hall     'F 2 -2d'
loop_
    _symmetry_equiv_pos_as_xyz
    'x, y, z'
    '-x, -y, z'
    'x+1/4, -y+1/4, z+1/4'
    '-x+1/4, y+1/4, z+1/4'
    'x, y+1/2, z+1/2'
    '-x, -y+1/2, z+1/2'
    'x+1/4, -y+3/4, z+3/4'
    '-x+1/4, y+3/4, z+3/4'
    'x+1/2, y, z+1/2'
    '-x+1/2, -y, z+1/2'
    'x+3/4, -y+1/4, z+3/4'
    '-x+3/4, y+1/4, z+3/4'
    'x+1/2, y+1/2, z'
    '-x+1/2, -y+1/2, z'
    'x+3/4, -y+3/4, z+1/4'
    '-x+3/4, y+3/4, z+1/4'
_cell_length_a     24.367(5)
_cell_length_b     24.407(3)
_cell_length_c     4.7786(5)
_cell_angle_alpha     90.00
_cell_angle_beta     90.00
_cell_angle_gamma     90.00
_cell_volume     2842.0(7)
_cell_formula_units_Z     16
_cell_measurement_reflns_used     9845
_cell_measurement_theta_min     2.36
_cell_measurement_theta_max     30.49
_cell_measurement_temperature     100(2)
_exptl_crystal_description     plate
_exptl_crystal_colour     yellow
_exptl_crystal_size_max     0.45
_exptl_crystal_size_mid     0.20
_exptl_crystal_size_min     0.06
_exptl_crystal_density_diffrn     1.422
_exptl_crystal_density_meas     ?
_exptl_crystal_density_method     'not measured'
_exptl_crystal_F_000     1280
_exptl_absorpt_coefficient_mu     0.109
_exptl_absorpt_correction_type     multi-scan
_exptl_absorpt_process_details     '(SADABS; Sheldrick, 2009)'
_exptl_absorpt_correction_T_min     0.7093
_exptl_absorpt_correction_T_max     1.0000
_exptl_special_details
;
Low-temperature diffraction data were collected on a Bruker-AXS X8 Kappa Duo
four-circle diffractometer coupled to a Smart Apex2 CCD detector, performing
\f and \w scans, using Mo K~\a~ radiation (\l=0.71073 \%A) from an Incoateac
I\mS micro-source. The instrument was purchased with the help of funding from
the National Science Foundation (NSF) under Grant Number CHE-0946721.
;
_diffrn_ambient_temperature     100(2)
_diffrn_radiation_type     MoK\a
_diffrn_radiation_wavelength     0.71073
_diffrn_radiation_source     'I\mS micro-focus sealed tube'
_diffrn_radiation_monochromator     'Incoatech I\mS multilayer optics'
_diffrn_measurement_device_type     'Bruker SMART APEXII CCD'
_diffrn_measurement_method     '\f and \w scans'
_diffrn_detector_area_resol_mean     8.3
_diffrn_reflns_number     21987
_diffrn_reflns_av_R_equivalents     0.0525
_diffrn_reflns_av_sigmaI/netI     0.0180
_diffrn_reflns_theta_min     2.36
_diffrn_reflns_theta_max     30.51
_diffrn_reflns_theta_full     30.51
_diffrn_measured_fraction_theta_max     0.998
_diffrn_measured_fraction_theta_full     0.998
_diffrn_reflns_limit_h_min     -34
_diffrn_reflns_limit_h_max     34
_diffrn_reflns_limit_k_min     -34
_diffrn_reflns_limit_k_max     34
_diffrn_reflns_limit_l_min     -6
_diffrn_reflns_limit_l_max     6
_refine_special_details
;
Refinement of <i>F</i>^2^ against ALL reflections. The weighted <i>R</i>-factor
<i>wR</i> and goodness of fit <i>S</i> are based on <i>F</i>^2^, conventional
<i>R</i>-factors <i>R</i> are based on <i>F</i>, with <i>F</i> set to zero for
negative <i>F</i>^2^. The threshold expression of <i>F</i>^2^ >
\s(<i>F</i>^2^) is used only for calculating <i>R</i>-factors(gt) <i>etc</i>.
and is not relevant to the choice of reflections for refinement.
<i>R</i>-factors based on <i>F</i>^2^ are statistically about twice as large
as those based on <i>F</i>, and <i>R</i>- factors based on ALL data will be
even larger.
;
_reflns_number_total     1203
_reflns_number_gt     1153
_reflns_threshold_expression     I>2\s(I)
_refine_ls_structure_factor_coef     Fsqd
_refine_ls_matrix_type     full
_refine_ls_R_factor_all     0.0362
_refine_ls_R_factor_gt     0.0343
_refine_ls_wR_factor_gt     0.0931
_refine_ls_wR_factor_ref     0.0954
_refine_ls_goodness_of_fit_ref     1.112
_refine_ls_restrained_S_all     1.111
_refine_ls_number_reflns     1203
_refine_ls_number_parameters     104
_refine_ls_number_restraints     2
_refine_ls_hydrogen_treatment     mixed
_refine_ls_weighting_scheme     calc
_refine_ls_weighting_details
         'calc w=1/[\s^2^(Fo^2^)+(0.0544P)^2^+2.2598P] where P=(Fo^2^+2Fc^2^)/3'
_atom_sites_solution_hydrogens     geom
_atom_sites_solution_primary     direct
_atom_sites_solution_secondary     difmap
_refine_ls_shift/su_max     0.000
_refine_ls_shift/su_mean     0.000
_refine_diff_density_max     0.323
_refine_diff_density_min     -0.210
_refine_ls_extinction_method     none
_refine_ls_extinction_coef     ?
_refine_ls_abs_structure_details     ?
_refine_ls_abs_structure_Flack     .
loop_
    _atom_type_symbol
    _atom_type_description
    _atom_type_scat_dispersion_real
    _atom_type_scat_dispersion_imag
    _atom_type_scat_source
    'C' 'C' 0.0033 0.0016
                         'International Tables Vol C Tables 4.2.6.8 and 6.1.1.4'
    'H' 'H' 0.0000 0.0000
                         'International Tables Vol C Tables 4.2.6.8 and 6.1.1.4'
    'O' 'O' 0.0106 0.0060
                         'International Tables Vol C Tables 4.2.6.8 and 6.1.1.4'
_computing_data_collection     'APEX2 (Bruker, 2011)'
_computing_cell_refinement     'SAINT (Bruker, 2011)'
_computing_data_reduction     'SAINT (Bruker, 2011)'
_computing_structure_solution     'SHELXS97 (Sheldrick, 2008)'
_computing_structure_refinement     'SHELXL97 (Sheldrick, 2008)'
_computing_molecular_graphics     'SHELXTL (Sheldrick, 2008)'
_computing_publication_material
                      'SHELXTL (Sheldrick, 2008) and <i>PLATON</i> (Spek, 2009)'
loop_
    _atom_site_type_symbol
    _atom_site_label
    _atom_site_fract_x
    _atom_site_fract_y
    _atom_site_fract_z
    _atom_site_U_iso_or_equiv
    _atom_site_adp_type
    _atom_site_calc_flag
    _atom_site_refinement_flags
    _atom_site_occupancy
    _atom_site_symmetry_multiplicity
    _atom_site_disorder_assembly
    _atom_site_disorder_group
    O O1 0.45674(5) 0.05966(5) 1.0153(3) 0.0291(3) Uani d . 1 1 . .
    O O2 0.38924(4) 0.12815(5) 0.7797(3) 0.0247(2) Uani d D 1 1 . .
    H H2 0.3995(10) 0.1013(8) 0.880(5) 0.037 Uiso d D 1 1 . .
    O O3 0.37296(4) 0.20682(5) 0.4128(3) 0.0245(3) Uani d . 1 1 . .
    C C1 0.48543(6) 0.12138(6) 0.6601(4) 0.0202(3) Uani d . 1 1 . .
    C C2 0.43287(5) 0.14455(6) 0.6257(3) 0.0195(3) Uani d . 1 1 . .
    C C3 0.42513(5) 0.18616(6) 0.4251(3) 0.0199(3) Uani d . 1 1 . .
    C C4 0.46886(6) 0.20316(6) 0.2616(3) 0.0213(3) Uani d . 1 1 . .
    H H4 0.4635 0.2311 0.1258 0.026 Uiso calc R 1 1 . .
    C C5 0.52111(6) 0.17949(6) 0.2945(4) 0.0226(3) Uani d . 1 1 . .
    H H5 0.5507 0.1910 0.1795 0.027 Uiso calc R 1 1 . .
    C C6 0.52928(6) 0.13949(6) 0.4940(3) 0.0225(3) Uani d . 1 1 . .
    H H6 0.5648 0.1241 0.5191 0.027 Uiso calc R 1 1 . .
    C C7 0.49383(6) 0.07907(6) 0.8706(4) 0.0248(3) Uani d . 1 1 . .
    H H7 0.5300 0.0656 0.8980 0.030 Uiso calc R 1 1 . .
    C C8 0.36098(6) 0.24468(7) 0.1915(4) 0.0273(3) Uani d . 1 1 . .
    H H8A 0.3821 0.2784 0.2194 0.041 Uiso calc R 1 1 . .
    H H8B 0.3217 0.2533 0.1925 0.041 Uiso calc R 1 1 . .
    H H8C 0.3709 0.2282 0.0114 0.041 Uiso calc R 1 1 . .
loop_
    _atom_site_aniso_label
    _atom_site_aniso_U_11
    _atom_site_aniso_U_22
    _atom_site_aniso_U_33
    _atom_site_aniso_U_12
    _atom_site_aniso_U_13
    _atom_site_aniso_U_23
    O1 0.0248(5) 0.0320(5) 0.0306(6) -0.0029(4) 0.0006(5) 0.0070(5)
    O2 0.0143(4) 0.0318(5) 0.0280(6) -0.0018(4) 0.0044(5) 0.0051(5)
    O3 0.0145(4) 0.0297(5) 0.0293(6) 0.0034(4) -0.0005(4) 0.0041(5)
    C1 0.0142(5) 0.0247(6) 0.0218(6) -0.0006(4) -0.0003(5) -0.0001(6)
    C2 0.0135(5) 0.0237(6) 0.0213(6) -0.0025(4) 0.0009(5) -0.0007(5)
    C3 0.0127(5) 0.0249(6) 0.0222(6) 0.0002(4) -0.0009(5) -0.0010(5)
    C4 0.0173(6) 0.0244(6) 0.0222(7) -0.0020(5) 0.0006(5) 0.0001(6)
    C5 0.0150(5) 0.0281(6) 0.0248(7) -0.0020(5) 0.0036(6) -0.0007(6)
    C6 0.0131(5) 0.0284(6) 0.0261(8) -0.0006(4) 0.0004(5) -0.0013(6)
    C7 0.0210(6) 0.0273(6) 0.0261(7) -0.0001(5) -0.0017(6) 0.0021(6)
    C8 0.0212(6) 0.0305(7) 0.0304(8) 0.0058(5) -0.0016(6) 0.0029(7)
_geom_special_details
;
All e.s.d.'s (except the e.s.d. in the dihedral angle between two l.s. planes)
are estimated using the full covariance matrix. The cell e.s.d.'s are taken
into account individually in the estimation of e.s.d.'s in distances, angles
and torsion angles; correlations between e.s.d.'s in cell parameters are only
used when they are defined by crystal symmetry. An approximate (isotropic)
treatment of cell e.s.d.'s is used for estimating e.s.d.'s involving l.s.
planes.
;
loop_
    _geom_bond_atom_site_label_1
    _geom_bond_atom_site_label_2
    _geom_bond_site_symmetry_2
    _geom_bond_distance
    _geom_bond_publ_flag
    O1 C7 . 1.233(2) ?
    O2 C2 . 1.3535(17) ?
    O2 H2 . 0.850(17) ?
    O3 C3 . 1.3689(16) ?
    O3 C8 . 1.434(2) ?
    C1 C6 . 1.403(2) ?
    C1 C2 . 1.4094(19) ?
    C1 C7 . 1.456(2) ?
    C2 C3 . 1.409(2) ?
    C3 C4 . 1.385(2) ?
    C4 C5 . 1.4070(19) ?
    C4 H4 . 0.9500 ?
    C5 C6 . 1.379(2) ?
    C5 H5 . 0.9500 ?
    C6 H6 . 0.9500 ?
    C7 H7 . 0.9500 ?
    C8 H8A . 0.9800 ?
    C8 H8B . 0.9800 ?
    C8 H8C . 0.9800 ?
loop_
    _geom_angle_atom_site_label_1
    _geom_angle_atom_site_label_2
    _geom_angle_atom_site_label_3
    _geom_angle_site_symmetry_1
    _geom_angle_site_symmetry_3
    _geom_angle
    _geom_angle_publ_flag
    C2 O2 H2 . . 107.6(18) ?
    C3 O3 C8 . . 117.24(13) ?
    C6 C1 C2 . . 119.99(14) ?
    C6 C1 C7 . . 120.49(13) ?
    C2 C1 C7 . . 119.52(14) ?
    O2 C2 C3 . . 118.53(12) ?
    O2 C2 C1 . . 122.13(14) ?
    C3 C2 C1 . . 119.35(13) ?
    O3 C3 C4 . . 125.45(14) ?
    O3 C3 C2 . . 114.77(12) ?
    C4 C3 C2 . . 119.78(12) ?
    C3 C4 C5 . . 120.67(14) ?
    C3 C4 H4 . . 119.7 ?
    C5 C4 H4 . . 119.7 ?
    C6 C5 C4 . . 119.92(14) ?
    C6 C5 H5 . . 120.0 ?
    C4 C5 H5 . . 120.0 ?
    C5 C6 C1 . . 120.28(13) ?
    C5 C6 H6 . . 119.9 ?
    C1 C6 H6 . . 119.9 ?
    O1 C7 C1 . . 123.86(14) ?
    O1 C7 H7 . . 118.1 ?
    C1 C7 H7 . . 118.1 ?
    O3 C8 H8A . . 109.5 ?
    O3 C8 H8B . . 109.5 ?
    H8A C8 H8B . . 109.5 ?
    O3 C8 H8C . . 109.5 ?
    H8A C8 H8C . . 109.5 ?
    H8B C8 H8C . . 109.5 ?
loop_
    _geom_torsion_atom_site_label_1
    _geom_torsion_atom_site_label_2
    _geom_torsion_atom_site_label_3
    _geom_torsion_atom_site_label_4
    _geom_torsion_site_symmetry_1
    _geom_torsion_site_symmetry_2
    _geom_torsion_site_symmetry_3
    _geom_torsion_site_symmetry_4
    _geom_torsion
    _geom_torsion_publ_flag
    C2 C1 C7 O1 . . . . 3.8(3) ?
    C8 O3 C3 C4 . . . . 7.5(2) y
    C8 O3 C3 C2 . . . . -172.98(13) y
    C6 C1 C7 O1 . . . . -176.85(16) ?
loop_
    _geom_hbond_atom_site_label_D
    _geom_hbond_atom_site_label_H
    _geom_hbond_atom_site_label_A
    _geom_hbond_site_symmetry_A
    _geom_hbond_distance_DH
    _geom_hbond_distance_HA
    _geom_hbond_distance_DA
    _geom_hbond_angle_DHA
    O2 H2 O1 . 0.850(17) 1.84(2) 2.6017(17) 148(2)
    C8 H8B O1 12_553 0.98 2.56 3.064(2) 112
    C6 H6 O3 3_555 0.95 2.53 3.374(2) 149
    C7 H7 O3 3_555 0.95 2.59 3.414(2) 146
_iucr_refine_instructions_details
;
TITL o-vanillin in Fdd2
CELL 0.71073  24.3675  24.4073   4.7786  90.000  90.000  90.000
ZERR   16.00   0.0047   0.0027   0.0005   0.000   0.000   0.000
LATT -4
SYMM -X, -Y, Z
SYMM 0.25+X, 0.25-Y, 0.25+Z
SYMM 0.25-X, 0.25+Y, 0.25+Z
SFAC C H O
UNIT 128 128 48
TEMP -173
SIZE 0.06 0.20 0.45
DFIX 0.84 O2 H2
HTAB
HTAB O2 O1
MERG 3
ACTA
WPDB -2
MPLA c1 c2 c3 c4 c5 c6 c7 c8 o1 o2 o3
MPLA 6 c1 c2 c3 c4 c5 c6 c7 c8 o1 o2 o3
L.S. 10
BOND $H
CONF C2 C1 C7 O1
CONF C8 O3 C3 C4
CONF C8 O3 C3 C2
CONF C6 C1 C7 O1
FMAP 2
PLAN 20
WGHT    0.054400    2.259800
FVAR       0.09565
O1    3    0.456743    0.059662    1.015350    11.00000    0.02481    0.03205 =
         0.03056    0.00703    0.00061   -0.00292
O2    3    0.389236    0.128151    0.779665    11.00000    0.01433    0.03180 =
         0.02803    0.00506    0.00437   -0.00183
H2    2    0.399545    0.101292    0.879978    11.00000   -1.50000
O3    3    0.372957    0.206821    0.412850    11.00000    0.01447    0.02969 =
         0.02928    0.00406   -0.00053    0.00339
C1    1    0.485426    0.121384    0.660113    11.00000    0.01415    0.02467 =
         0.02175   -0.00006   -0.00026   -0.00063
C2    1    0.432875    0.144551    0.625732    11.00000    0.01353    0.02368 =
         0.02133   -0.00074    0.00092   -0.00251
C3    1    0.425132    0.186164    0.425137    11.00000    0.01266    0.02486 =
         0.02216   -0.00104   -0.00093    0.00023
C4    1    0.468862    0.203159    0.261600    11.00000    0.01734    0.02438 =
         0.02220    0.00015    0.00065   -0.00196
AFIX  43
H4    2    0.463523    0.231082    0.125802    11.00000   -1.20000
AFIX   0
C5    1    0.521110    0.179488    0.294548    11.00000    0.01497    0.02806 =
         0.02478   -0.00068    0.00357   -0.00203
AFIX  43
H5    2    0.550722    0.191046    0.179498    11.00000   -1.20000
AFIX   0
C6    1    0.529280    0.139494    0.494037    11.00000    0.01308    0.02845 =
         0.02609   -0.00129    0.00036   -0.00058
AFIX  43
H6   2    0.564766    0.124140    0.519100    11.00000   -1.20000
AFIX   0
C7    1    0.493826    0.079067    0.870633    11.00000    0.02096    0.02726 =
         0.02608    0.00212   -0.00168   -0.00007
AFIX  43
H7    2    0.530018    0.065628    0.898034    11.00000   -1.20000
AFIX   0
C8    1    0.360984    0.244679    0.191515    11.00000    0.02118    0.03046 =
         0.03039    0.00286   -0.00164    0.00580
AFIX 137
H8A   2    0.382149    0.278382    0.219417    11.00000   -1.50000
H8B   2    0.321702    0.253291    0.192488    11.00000   -1.50000
H8C   2    0.370919    0.228230    0.011425    11.00000   -1.50000
AFIX   0
HKLF 4
REM  v01 in Fdd2
REM R1 =  0.0343 for   1153 Fo > 4sig(Fo)  and  0.0362 for all   1203 data
REM    104 parameters refined using      2 restraints
END
WGHT      0.0544      2.2598
REM Highest difference peak  0.323,  deepest hole -0.210,  1-sigma level  0.047
Q1    1   0.4306  0.1656  0.5311  11.00000  0.05    0.32
Q2    1   0.4873  0.0998  0.7588  11.00000  0.05    0.31
Q3    1   0.5215  0.1590  0.3915  11.00000  0.05    0.26
Q4    1   0.4492  0.1943  0.3504  11.00000  0.05    0.20
Q5    1   0.5078  0.1325  0.5887  11.00000  0.05    0.20
Q6    1   0.3698  0.2270  0.2889  11.00000  0.05    0.19
Q7    1   0.4656  0.0372  1.1105  11.00000  0.05    0.18
Q8    1   0.3737  0.2403  0.4867  11.00000  0.05    0.15
Q9    1   0.3592  0.2195  0.0732  11.00000  0.05    0.14
Q10   1   0.3904  0.1543  0.8969  11.00000  0.05    0.13
Q11   1   0.3640  0.2790  0.2747  11.00000  0.05    0.13
Q12   1   0.4817  0.0250  0.7490  11.00000  0.05    0.13
Q13   1   0.5193 -0.0015  0.7633  11.00000  0.05    0.12
Q14   1   0.3642  0.2411 -0.0390  11.00000  0.05    0.12
Q15   1   0.3882  0.1590  0.6971  11.00000  0.05    0.12
Q16   1   0.3705  0.1997  0.6317  11.00000  0.05    0.12
Q17   1   0.3178  0.2962  0.4268  11.00000  0.05    0.12
Q18   1   0.4444  0.2303  0.6833  11.00000  0.05    0.12
Q19   1   0.5719  0.2295  0.1246  11.00000  0.05    0.12
Q20   1   0.3764  0.2121  0.6658  11.00000  0.05    0.12
;
data_global
_journal_date_recd_electronic     2012-06-12
_journal_date_accepted     2012-06-28
_journal_name_full     'Acta Crystallographica, Section E'
_journal_year     2012
_journal_volume     68
_journal_issue      8
_journal_page_first     o2336
_journal_page_last     o2337
_journal_paper_category     QO
_journal_paper_doi     10.1107/S1600536812029571
_journal_coeditor_code     HB6851
_publ_contact_author_name     'Peter M\"uller'
_publ_contact_author_address
;
X-Ray Diffraction Facility
MIT Department of Chemistry
77 Massachusetts Avenue, Building 2, Room 325
Cambridge
MA 02139-4307
USA
;
_publ_contact_author_email     'pmueller@mit.edu'
_publ_contact_author_fax     ?
_publ_contact_author_phone     '617-253-1884'
_publ_section_title
;
2-Hydroxy-3-methoxybenzaldehyde (<i>o</i>-vanillin) revisited
;
loop_
    _publ_author_name
    _publ_author_footnote
    _publ_author_address
    'Shin, David' ?
;
Phillips Academy
180 Main St
Andover, MA 01810
USA
;
    'M\"uller, Peter' .
;
X-Ray Diffraction Facility
MIT Department of Chemistry
77 Massachusetts Avenue, Building 2, Room 325
Cambridge
MA 02139-4307
USA
;
