# Supplementary material for: 2-Hy­droxy-3-meth­oxy­benzaldehyde (o-vanillin) revisited
Source: Acta Crystallogr Sect E Struct Rep Online. 2012 Jul 4;68(Pt 8):o2336–7. doi: 10.1107/S1600536812029571 (PMC3414273; doi:10.1107/S1600536812029571)
Supplement: Supplementary file 2 [file e-68-o2336-Isup2.hkl]

# 
# h,k,l, Fc-squared, Fo-squared, sigma(Fo-squared) and status flag 
# 
data_I
_shelx_title ' o-vanillin in Fdd2' 
_shelx_refln_list_code          4 
_shelx_F_calc_maximum      331.52 
_exptl_crystal_F_000      1280.00 
_reflns_d_resolution_high  0.7000 
 
loop_ 
 _symmetry_equiv_pos_as_xyz 
 'x, y, z' 
 '-x, -y, z' 
 'x+1/4, -y+1/4, z+1/4' 
 '-x+1/4, y+1/4, z+1/4' 
 'x, y+1/2, z+1/2' 
 '-x, -y+1/2, z+1/2' 
 'x+1/4, -y+3/4, z+3/4' 
 '-x+1/4, y+3/4, z+3/4' 
 'x+1/2, y, z+1/2' 
 '-x+1/2, -y, z+1/2' 
 'x+3/4, -y+1/4, z+3/4' 
 '-x+3/4, y+1/4, z+3/4' 
 'x+1/2, y+1/2, z' 
 '-x+1/2, -y+1/2, z' 
 'x+3/4, -y+3/4, z+1/4' 
 '-x+3/4, y+3/4, z+1/4' 
 
_cell_length_a    24.3675 
_cell_length_b    24.4073 
_cell_length_c     4.7786 
_cell_angle_alpha  90.000 
_cell_angle_beta   90.000 
_cell_angle_gamma  90.000 
 
_shelx_F_squared_multiplier     1.000 
 
loop_ 
 _refln_index_h 
 _refln_index_k 
 _refln_index_l 
 _refln_F_squared_calc 
 _refln_F_squared_meas 
 _refln_F_squared_sigma 
 _refln_observed_status 
   4   0   0     2466.21     2825.86     78.14 o 
   8   0   0    34940.22    38644.59    894.07 o 
  12   0   0    26771.23    31959.25    784.93 o 
  16   0   0     1386.38     1859.34     49.40 o 
  20   0   0     9316.87    10135.71    256.81 o 
  24   0   0      163.42      340.70     20.48 o 
  28   0   0     1411.41     1582.60     57.61 o 
  32   0   0      185.32      239.17     22.10 o 
   2   2   0     2102.02     1921.32     46.54 o 
   4   2   0    42979.18    46340.12    869.73 o 
   6   2   0      127.35      202.88      5.65 o 
   8   2   0     4643.73     4629.93     79.92 o 
  10   2   0     2036.03     2287.09     40.54 o 
  12   2   0        5.14       -3.05      3.05 o 
  14   2   0     1847.04     2083.13     35.04 o 
  16   2   0      341.16      311.86      9.25 o 
  18   2   0     9054.12     9380.72    167.68 o 
  20   2   0     4225.18     4248.96     79.49 o 
  22   2   0     1407.97     1292.70     28.84 o 
  24   2   0        6.42       -2.51      6.87 o 
  26   2   0      635.26      658.55     21.38 o 
  28   2   0     2742.85     2632.28     61.36 o 
  30   2   0      530.62      592.05     21.62 o 
  32   2   0     2546.54     2508.33     60.37 o 
  34   2   0        0.13       -5.94      9.07 o 
   0   4   0    42680.65    38124.10   1089.53 o 
   2   4   0    19173.75    17952.45    326.98 o 
   4   4   0    25641.49    25193.93    380.83 o 
   6   4   0    33289.81    35476.81    546.11 o 
   8   4   0        0.38       11.02      2.49 o 
  10   4   0     3280.15     3830.92     65.86 o 
  12   4   0     4923.62     6029.12    103.09 o 
  14   4   0     3304.74     4275.48     68.02 o 
  16   4   0       16.16       25.87      4.48 o 
  18   4   0     4587.94     4809.53     84.66 o 
  20   4   0       49.88       39.07      6.13 o 
  22   4   0     4793.02     4907.40     97.21 o 
  24   4   0     2974.14     3089.39     68.83 o 
  26   4   0      840.70      814.61     24.65 o 
  28   4   0      238.48      261.51     13.96 o 
  30   4   0      115.81      135.65     12.66 o 
  32   4   0      129.46      157.39     14.05 o 
  34   4   0      307.79      309.36     18.13 o 
   2   6   0     1864.48     1845.39     27.81 o 
   4   6   0     3876.86     3652.62     54.67 o 
   6   6   0    14906.95    14384.45    213.78 o 
   8   6   0    24383.17    25518.42    386.86 o 
  10   6   0      224.86      247.11      7.22 o 
  12   6   0     5228.18     6055.35     98.55 o 
  14   6   0      107.72       77.09      4.90 o 
  16   6   0      144.05      175.16      7.07 o 
  18   6   0     1287.90     1404.74     27.16 o 
  20   6   0    17758.83    17875.19    301.57 o 
  22   6   0     9885.81    10370.09    199.39 o 
  24   6   0      252.26      280.45     12.81 o 
  26   6   0        5.49       -0.34      6.69 o 
  28   6   0      447.63      462.11     30.01 o 
  30   6   0       10.16       17.53      8.60 o 
  32   6   0      230.43      231.38     15.36 o 
  34   6   0        3.42       -6.41      9.59 o 
   0   8   0     1686.20     1624.41     39.27 o 
   2   8   0     6480.31     5471.80     86.51 o 
   4   8   0    23335.39    21081.37    288.82 o 
   6   8   0      146.08       97.76      3.91 o 
   8   8   0     6929.48     7373.22    109.64 o 
  10   8   0    28976.18    31488.43    464.64 o 
  12   8   0      506.18      529.42     10.82 o 
  14   8   0      504.96      641.33     13.57 o 
  16   8   0      108.29      150.73      6.69 o 
  18   8   0      481.74      538.93     13.56 o 
  20   8   0      534.06      507.91     15.11 o 
  22   8   0      893.15      862.01     23.16 o 
  24   8   0     5561.25     5308.16    106.31 o 
  26   8   0      285.86      290.92     13.43 o 
  28   8   0      363.45      323.41     15.52 o 
  30   8   0      541.33      547.45     20.72 o 
  32   8   0      284.83      266.57     15.99 o 
   2  10   0      140.81      130.12      4.29 o 
   4  10   0      143.86      175.05      4.60 o 
   6  10   0      260.52      287.40      6.49 o 
   8  10   0        1.22       12.87      2.96 o 
  10  10   0     6287.86     6258.30     90.50 o 
  12  10   0     6168.29     6680.27     91.41 o 
  14  10   0      198.31      274.57      8.12 o 
  16  10   0       17.29        2.34      4.15 o 
  18  10   0      158.14       96.49      6.70 o 
  20  10   0     2964.77     2518.36     50.30 o 
  22  10   0      130.56      119.45      9.78 o 
  24  10   0        3.21        3.91      6.56 o 
  26  10   0        0.06       -5.16      6.50 o 
  28  10   0      247.87      295.78     14.34 o 
  30  10   0       90.64       97.64     11.64 o 
  32  10   0      543.95      541.38     23.08 o 
   0  12   0    21529.05    21856.07    499.57 o 
   2  12   0     1757.04     1757.21     28.95 o 
   4  12   0     3982.42     3589.22     57.33 o 
   6  12   0     1147.51     1075.44     16.75 o 
   8  12   0     2766.86     2877.00     42.94 o 
  10  12   0      258.23      218.10      6.00 o 
  12  12   0    10674.84    11321.20    158.55 o 
  14  12   0     2133.70     2351.93     35.75 o 
  16  12   0       10.84       12.48      4.52 o 
  18  12   0      146.60      350.25     10.81 o 
  20  12   0     2216.52     1918.58     40.38 o 
  22  12   0     1715.78     1556.67     36.38 o 
  24  12   0       36.46       56.97      8.38 o 
  26  12   0       83.24       54.39      8.70 o 
  28  12   0       90.14       84.43     10.29 o 
  30  12   0      135.44      128.53     12.33 o 
  32  12   0      176.32      160.45     15.77 o 
   2  14   0     5347.87     5170.77     81.33 o 
   4  14   0     6796.03     7054.19    107.74 o 
   6  14   0       51.15       61.13      3.49 o 
   8  14   0      115.44      134.02      4.49 o 
  10  14   0      301.07      321.73      7.50 o 
  12  14   0     2933.50     3129.63     47.61 o 
  14  14   0     1826.06     2014.36     32.55 o 
  16  14   0     1165.70     1303.78     24.66 o 
  18  14   0     1111.33     1017.83     21.69 o 
  20  14   0      133.68      115.73      9.01 o 
  22  14   0        6.62       -4.12      5.76 o 
  24  14   0      583.08      595.54     18.27 o 
  26  14   0      856.21      907.97     24.23 o 
  28  14   0      397.45      399.81     15.69 o 
  30  14   0     1382.08     1465.95     37.72 o 
   0  16   0    27645.46    27711.74    694.68 o 
   2  16   0     3075.29     3034.53     47.25 o 
   4  16   0      283.86      337.57      8.36 o 
   6  16   0      514.40      471.78      9.74 o 
   8  16   0      161.34      173.53      5.63 o 
  10  16   0      779.25      781.23     13.49 o 
  12  16   0      384.12      362.51      8.82 o 
  14  16   0      389.91      358.86      9.75 o 
  16  16   0      378.27      406.81     10.88 o 
  18  16   0     3281.50     3108.33     58.32 o 
  20  16   0       13.34       -5.22      5.33 o 
  22  16   0       57.90       63.95      8.12 o 
  24  16   0      407.91      381.08     14.65 o 
  26  16   0       45.06       38.50      9.07 o 
  28  16   0      230.30      237.30     13.13 o 
  30  16   0      170.78      178.70     15.06 o 
   2  18   0     1229.99     1420.08     25.03 o 
   4  18   0       63.17       77.19      4.79 o 
   6  18   0       14.57       25.14      3.51 o 
   8  18   0      858.86      825.11     16.06 o 
  10  18   0       82.41       86.75      5.59 o 
  12  18   0       50.35       50.43      4.62 o 
  14  18   0     1471.32     1374.53     23.19 o 
  16  18   0      120.29       95.85      6.54 o 
  18  18   0      541.90      541.00     14.72 o 
  20  18   0      508.81      472.31     14.58 o 
  22  18   0      592.15      502.91     16.44 o 
  24  18   0      110.10      182.83     11.24 o 
  26  18   0       34.57       50.18      9.07 o 
  28  18   0     2260.21     2297.93    100.08 o 
   0  20   0        0.92       10.09      9.21 o 
   2  20   0        0.05        1.78      3.64 o 
   4  20   0     1431.94     1409.99     28.07 o 
   6  20   0     1964.64     1942.61     34.51 o 
   8  20   0     1997.67     2055.73     36.50 o 
  10  20   0     6517.14     6321.00     99.51 o 
  12  20   0     2511.00     2427.40     41.79 o 
  14  20   0        5.44       -4.29      4.29 o 
  16  20   0       12.22        8.25      4.69 o 
  18  20   0      380.06      392.78     11.15 o 
  20  20   0      471.83      469.25     18.30 o 
  22  20   0      549.74      539.23     17.73 o 
  24  20   0      369.58      358.42     14.63 o 
  26  20   0      455.84      383.10     16.67 o 
  28  20   0      217.91      195.76     20.35 o 
   2  22   0      271.55      282.66      9.42 o 
   4  22   0      800.44      782.32     18.06 o 
   6  22   0      939.80      896.02     18.61 o 
   8  22   0      152.51      163.43      7.64 o 
  10  22   0      456.96      416.62     11.83 o 
  12  22   0     4273.65     4192.52     71.31 o 
  14  22   0        1.79       -4.85      4.85 o 
  16  22   0       62.71       59.77      6.27 o 
  18  22   0       24.54       13.58      5.86 o 
  20  22   0     1350.06     1340.69     28.43 o 
  22  22   0     2086.32     1969.72     51.64 o 
  24  22   0      168.53      122.49     10.19 o 
  26  22   0      128.46       97.34     11.35 o 
   0  24   0      387.96      370.44     19.66 o 
   2  24   0      138.74      141.14      7.72 o 
   4  24   0      685.39      626.89     15.94 o 
   6  24   0      438.43      467.71     13.90 o 
   8  24   0     8884.77     8922.61    164.94 o 
  10  24   0     2606.06     2670.49     49.16 o 
  12  24   0      315.17      412.45     12.91 o 
  14  24   0     1197.93     1198.73     25.28 o 
  16  24   0      278.11      254.17     10.74 o 
  18  24   0      271.65      255.20     10.84 o 
  20  24   0       67.19       51.78      7.94 o 
  22  24   0        0.05       -6.75      6.75 o 
  24  24   0       22.57       30.03      8.90 o 
   2  26   0       18.37       13.54      5.34 o 
   4  26   0       10.32        0.89      5.24 o 
   6  26   0        3.38       -4.87      4.87 o 
   8  26   0     2411.12     2534.93     47.11 o 
  10  26   0      938.34     1002.58     24.67 o 
  12  26   0     3785.76     3739.50     67.54 o 
  14  26   0     1594.79     1637.87     37.87 o 
  16  26   0      112.15       77.09      8.35 o 
  18  26   0      265.55      277.25     11.97 o 
  20  26   0       11.60       12.33      7.45 o 
  22  26   0        2.96       -1.01      8.54 o 
   0  28   0      256.45      229.14     19.93 o 
   2  28   0      614.34      634.63     17.19 o 
   4  28   0        3.18       -1.93      5.40 o 
   6  28   0      505.14      499.39     14.57 o 
   8  28   0       84.81       78.10      8.13 o 
  10  28   0     1454.27     1501.34     34.92 o 
  12  28   0       24.83       35.30      7.26 o 
  14  28   0     1173.44     1266.90     38.53 o 
  16  28   0       74.74       46.25      7.83 o 
  18  28   0      543.77      532.95     23.29 o 
  20  28   0      535.34      594.33     20.71 o 
   2  30   0      211.80      189.08     10.13 o 
   4  30   0      352.72      419.66     13.70 o 
   6  30   0       14.34        8.72      6.41 o 
   8  30   0       54.95       32.42      7.11 o 
  10  30   0      113.38      110.32      9.21 o 
  12  30   0     1187.57     1300.34     35.91 o 
  14  30   0     1540.63     1611.28     53.06 o 
  16  30   0      139.85      161.70     11.79 o 
   0  32   0       30.66       43.91     11.06 o 
   2  32   0      346.42      364.17     13.86 o 
   4  32   0      323.72      333.74     12.98 o 
   6  32   0        2.30       -5.42      6.72 o 
   8  32   0       57.80       43.72      8.15 o 
  10  32   0        0.18       -7.36      7.36 o 
  12  32   0       47.03       33.72      8.82 o 
   2  34   0      599.64      586.92     20.00 o 
   4  34   0       19.69        7.71      8.03 o 
   6  34   0       70.39       53.62     11.83 o 
   1   1   1    11918.84    11436.83    334.78 o 
   3   1   1     1171.01     1124.95     23.73 o 
   5   1   1    11035.94    10936.97    186.45 o 
   7   1   1     9683.66    10275.67    154.70 o 
   9   1   1     2602.08     2735.76     37.51 o 
  11   1   1    11701.96    13197.27    139.10 o 
  13   1   1     2376.86     2798.02     30.84 o 
  15   1   1     1091.22     1487.57     17.79 o 
  17   1   1     9150.34     9292.97    104.04 o 
  19   1   1      131.61      129.61      5.39 o 
  21   1   1    14383.14    14641.30    194.82 o 
  23   1   1      123.87      143.74      7.07 o 
  25   1   1      227.25      220.32      8.44 o 
  27   1   1        0.57       -3.26      4.93 o 
  29   1   1      116.75      149.00      8.76 o 
  31   1   1      246.33      236.77     11.27 o 
  33   1   1      437.80      425.92     14.51 o 
   1   3   1    13214.22    12902.48    208.18 o 
   3   3   1    47965.62    44990.21   1018.19 o 
   5   3   1    18295.38    18554.94    257.63 o 
   7   3   1     1748.25     1612.14     26.66 o 
   9   3   1     9334.92    10275.03    139.66 o 
  11   3   1     5580.83     5875.02     60.81 o 
  13   3   1      386.35      408.78      6.38 o 
  15   3   1     1509.82     1661.24     19.31 o 
  17   3   1     6146.62     6133.26     69.21 o 
  19   3   1     2463.59     2581.03     33.59 o 
  21   3   1     3316.60     3300.62     45.25 o 
  23   3   1     1317.21     1278.35     21.67 o 
  25   3   1      266.85      247.10      8.73 o 
  27   3   1     1067.86     1122.13     21.91 o 
  29   3   1       31.81       21.17      5.93 o 
  31   3   1     1075.44     1100.17     24.26 o 
  33   3   1      477.71      503.88     15.60 o 
   1   5   1   109902.92   100355.92   1343.73 o 
   3   5   1    21164.92    19981.92    285.08 o 
   5   5   1     9204.42     9610.47    122.86 o 
   7   5   1     1623.42     1573.39     19.43 o 
   9   5   1    11805.45    12233.35    122.78 o 
  11   5   1     6271.29     7184.66     78.34 o 
  13   5   1     4443.35     4944.34     51.93 o 
  15   5   1     1389.09     1519.76     18.35 o 
  17   5   1     1361.01     1390.20     17.94 o 
  19   5   1     1912.52     1896.51     25.20 o 
  21   5   1      741.33      677.74     12.74 o 
  23   5   1     1778.81     1694.52     26.37 o 
  25   5   1      180.43      188.76      8.09 o 
  27   5   1      871.74      862.52     18.27 o 
  29   5   1      880.09      884.91     19.11 o 
  31   5   1      971.18      911.07     21.51 o 
  33   5   1      363.88      323.69     12.89 o 
   1   7   1    19982.66    18783.47    224.23 o 
   3   7   1    38300.03    36731.13    417.62 o 
   5   7   1     6024.86     5723.60     56.24 o 
   7   7   1     6416.05     6284.49     59.29 o 
   9   7   1     2275.91     2856.00     29.15 o 
  11   7   1     4734.17     5338.23     54.72 o 
  13   7   1     1272.95     1192.25     14.40 o 
  15   7   1     2147.77     2071.51     24.33 o 
  17   7   1      616.45      666.32     10.40 o 
  19   7   1     1517.36     1427.37     20.27 o 
  21   7   1      504.56      487.13     10.20 o 
  23   7   1     2325.21     2128.23     31.28 o 
  25   7   1       53.04       57.64      6.05 o 
  27   7   1     1136.94     1262.43     23.99 o 
  29   7   1       47.47       55.87      7.03 o 
  31   7   1      273.12      309.74     12.36 o 
  33   7   1      136.20      145.68     11.61 o 
   1   9   1      745.67      701.15      7.57 o 
   3   9   1    18786.74    19100.18    187.30 o 
   5   9   1     1117.98     1221.40     12.33 o 
   7   9   1      347.95      263.39      3.86 o 
   9   9   1      166.87      178.71      3.28 o 
  11   9   1     3704.15     4034.22     40.29 o 
  13   9   1     1952.95     2131.43     24.00 o 
  15   9   1     2023.54     2171.64     26.18 o 
  17   9   1      406.75      516.31      9.44 o 
  19   9   1     1088.10     1124.14     17.61 o 
  21   9   1      967.76      996.37     16.51 o 
  23   9   1     3660.40     3688.30     51.97 o 
  25   9   1     2043.24     2071.78     33.02 o 
  27   9   1      513.64      508.56     14.14 o 
  29   9   1      170.39      194.43      9.74 o 
  31   9   1      990.93     1008.97     23.98 o 
  33   9   1      269.51      278.08     13.61 o 
   1  11   1    14984.68    15369.93    147.85 o 
   3  11   1     1699.38     1684.89     16.83 o 
   5  11   1     5289.72     5305.40     48.65 o 
   7  11   1     2103.24     2056.36     19.51 o 
   9  11   1     8426.65     8785.39     80.55 o 
  11  11   1      865.35     1005.18     11.22 o 
  13  11   1     1053.39     1030.81     12.16 o 
  15  11   1       41.40       40.80      3.21 o 
  17  11   1      948.19      903.24     13.95 o 
  19  11   1       77.60       54.38      4.40 o 
  21  11   1     5156.90     5081.40     64.29 o 
  23  11   1     2261.11     2244.55     33.72 o 
  25  11   1      505.42      512.06     12.38 o 
  27  11   1      292.57      282.27      9.66 o 
  29  11   1      225.26      213.95     10.40 o 
  31  11   1     1377.64     1458.48     33.03 o 
   1  13   1     1045.92     1157.92     12.43 o 
   3  13   1     1880.15     1945.13     19.95 o 
   5  13   1     9329.67     8798.33     80.17 o 
   7  13   1     4379.42     4118.22     38.30 o 
   9  13   1     3338.67     3278.93     31.03 o 
  11  13   1      296.66      343.49      5.23 o 
  13  13   1     2387.53     2432.43     26.63 o 
  15  13   1      892.19      840.92     12.03 o 
  17  13   1     2116.99     1930.27     25.88 o 
  19  13   1      168.08      194.08      6.26 o 
  21  13   1     1063.53      980.40     16.93 o 
  23  13   1     1235.14     1277.63     21.16 o 
  25  13   1      466.73      457.70     11.77 o 
  27  13   1       38.51       47.46      6.43 o 
  29  13   1     1622.11     1702.15     32.13 o 
  31  13   1      340.95      333.74     14.36 o 
   1  15   1      407.84      456.75      6.10 o 
   3  15   1      325.26      306.55      4.75 o 
   5  15   1      548.34      460.41      5.87 o 
   7  15   1      457.90      432.72      5.80 o 
   9  15   1      526.51      497.26      6.76 o 
  11  15   1     3362.48     3211.51     32.99 o 
  13  15   1     3269.04     3123.00     34.75 o 
  15  15   1      928.90      911.77     12.64 o 
  17  15   1     1128.86     1046.03     15.19 o 
  19  15   1      665.56      624.00     11.33 o 
  21  15   1     1510.54     1342.27     21.04 o 
  23  15   1      614.34      560.18     12.62 o 
  25  15   1      458.41      430.98     11.90 o 
  27  15   1        0.30       -1.50      5.54 o 
  29  15   1      281.55      292.01     12.36 o 
   1  17   1     2291.16     2243.84     24.73 o 
   3  17   1      572.45      571.52      7.88 o 
   5  17   1      235.77      230.49      4.37 o 
   7  17   1      891.34      828.41      9.84 o 
   9  17   1      463.67      450.06      6.91 o 
  11  17   1     8464.97     8286.00     87.82 o 
  13  17   1     2261.64     2273.14     26.03 o 
  15  17   1      812.02      816.09     12.30 o 
  17  17   1      157.47      135.73      5.46 o 
  19  17   1     1574.68     1423.93     21.81 o 
  21  17   1      918.30      852.10     15.20 o 
  23  17   1      251.38      253.95      8.46 o 
  25  17   1       99.62       92.68      7.14 o 
  27  17   1      139.20      113.63      8.85 o 
  29  17   1      341.02      321.34     12.94 o 
   1  19   1      148.02      142.51      4.18 o 
   3  19   1     2950.82     3091.16     36.39 o 
   5  19   1      788.34      755.56     10.60 o 
   7  19   1     1181.10     1085.98     13.78 o 
   9  19   1     7670.87     7459.50     78.13 o 
  11  19   1     1705.76     1634.10     19.48 o 
  13  19   1      417.41      442.86      7.73 o 
  15  19   1      682.81      695.83     10.82 o 
  17  19   1     2097.58     2105.94     26.52 o 
  19  19   1      512.71      506.97     11.01 o 
  21  19   1       50.07       50.22      5.50 o 
  23  19   1       34.46       21.28      5.33 o 
  25  19   1      178.05      173.53      8.90 o 
  27  19   1      231.23      214.33     11.51 o 
   1  21   1     2309.18     2404.86     30.25 o 
   3  21   1      223.13      205.71      5.43 o 
   5  21   1      966.86      964.70     13.53 o 
   7  21   1     1172.89     1189.19     15.34 o 
   9  21   1      962.86      980.72     13.41 o 
  11  21   1     2614.16     2592.86     29.87 o 
  13  21   1      807.81      804.17     11.84 o 
  15  21   1       39.80       26.48      3.82 o 
  17  21   1      482.84      453.46      9.14 o 
  19  21   1      532.67      502.17     10.46 o 
  21  21   1      131.10      122.46      7.18 o 
  23  21   1      199.83      154.17      8.91 o 
  25  21   1       23.53       12.19      6.61 o 
  27  21   1      558.29      543.23     16.59 o 
   1  23   1     1052.91     1137.77     16.27 o 
   3  23   1      252.53      237.65      6.15 o 
   5  23   1      162.23      168.23      5.24 o 
   7  23   1       29.78       28.19      3.43 o 
   9  23   1     3455.68     3457.03     40.79 o 
  11  23   1     2260.23     2237.00     27.50 o 
  13  23   1      934.82      916.61     14.63 o 
  15  23   1      107.37      106.88      5.42 o 
  17  23   1       71.90       60.15      5.21 o 
  19  23   1      410.25      392.81      9.94 o 
  21  23   1      256.29      248.66      9.15 o 
  23  23   1      276.53      271.80     11.48 o 
  25  23   1      236.87      258.98     13.69 o 
   1  25   1      119.72      112.32      5.36 o 
   3  25   1     1133.81     1103.94     17.70 o 
   5  25   1       42.25       35.59      4.06 o 
   7  25   1      307.99      325.95      7.47 o 
   9  25   1     1434.52     1454.96     21.52 o 
  11  25   1      150.19      140.44      6.06 o 
  13  25   1     1035.52     1014.59     16.89 o 
  15  25   1      157.39      153.26      6.99 o 
  17  25   1      294.70      283.42      9.24 o 
  19  25   1      320.41      300.46     10.19 o 
  21  25   1       39.65       27.97      6.48 o 
  23  25   1      265.42      239.32     10.90 o 
   1  27   1      463.83      409.08      9.26 o 
   3  27   1      115.13       94.66      5.65 o 
   5  27   1      388.08      418.67      9.36 o 
   7  27   1     1043.51     1119.57     17.11 o 
   9  27   1      672.08      744.26     13.56 o 
  11  27   1      139.03      147.75      6.90 o 
  13  27   1       69.41       53.97      5.73 o 
  15  27   1      270.87      278.53      9.65 o 
  17  27   1       10.16       12.74      5.77 o 
  19  27   1      366.85      351.49     11.79 o 
  21  27   1      142.32      124.65     10.68 o 
   1  29   1      352.77      343.56      9.48 o 
   3  29   1      407.26      363.67     10.36 o 
   5  29   1      327.44      311.86     10.11 o 
   7  29   1     1523.16     1536.76     27.15 o 
   9  29   1      540.63      530.36     12.21 o 
  11  29   1      524.39      555.66     13.38 o 
  13  29   1      550.93      557.89     14.08 o 
  15  29   1      198.09      161.53      8.95 o 
  17  29   1       90.81       76.76      7.75 o 
   1  31   1      233.59      212.37     12.72 o 
   3  31   1      158.30      148.99      8.54 o 
   5  31   1        3.53       -5.03      5.03 o 
   7  31   1      389.40      414.80     11.73 o 
   9  31   1      117.64      105.01      7.58 o 
  11  31   1      920.49      982.36     22.60 o 
  13  31   1       17.25       10.21      6.29 o 
  15  31   1      600.17      625.46     28.83 o 
   1  33   1       85.22       74.30      7.21 o 
   3  33   1       23.40       23.38      6.18 o 
   5  33   1      109.75       91.35      7.54 o 
   7  33   1      183.58      170.86      8.75 o 
   9  33   1        7.32        7.82      6.59 o 
   2   0   2      946.91      864.89     31.25 o 
   6   0   2     3092.42     3698.12     65.50 o 
  10   0   2    14786.50    15323.63    255.17 o 
  14   0   2      658.41      710.15     14.41 o 
  18   0   2      231.21      256.94      9.72 o 
  22   0   2     1829.80     1800.31     40.70 o 
  26   0   2     1377.37     1411.35     43.18 o 
  30   0   2      263.33      250.99     16.88 o 
   0   2   2    12715.69    12218.14    307.92 o 
   2   2   2     2840.14     2538.75     37.45 o 
   4   2   2     6029.83     5892.01     72.77 o 
   6   2   2    12753.59    12726.21    150.55 o 
   8   2   2      194.59      219.36      5.04 o 
  10   2   2     3520.18     4092.72     48.55 o 
  12   2   2     3991.20     3999.54     44.85 o 
  14   2   2     1606.42     1746.89     22.46 o 
  16   2   2     2384.03     2359.88     29.50 o 
  18   2   2      117.75      108.64      5.11 o 
  20   2   2     2519.99     2481.55     35.55 o 
  22   2   2      572.23      538.74     12.08 o 
  24   2   2      535.30      547.50     14.92 o 
  26   2   2     2050.05     1995.60     39.29 o 
  28   2   2      605.39      631.53     17.66 o 
  30   2   2      175.19      191.21     11.50 o 
  32   2   2      136.67      120.19     10.36 o 
   2   4   2     1652.88     1722.17     19.25 o 
   4   4   2     2947.63     2994.04     35.02 o 
   6   4   2     2214.25     1986.46     27.84 o 
   8   4   2     5872.29     6024.93     68.68 o 
  10   4   2     6141.13     6296.96     72.41 o 
  12   4   2      918.11      981.73     13.36 o 
  14   4   2     1431.89     1494.24     18.20 o 
  16   4   2     4454.08     4640.56     56.05 o 
  18   4   2     4785.02     4729.13     61.37 o 
  20   4   2     2704.67     2813.87     39.69 o 
  22   4   2     1270.60     1235.11     22.06 o 
  24   4   2      359.33      343.37     11.63 o 
  26   4   2      271.26      250.67     11.01 o 
  28   4   2       28.33       16.08      6.70 o 
  30   4   2      946.61     1041.01     27.98 o 
  32   4   2       54.07       45.57      8.50 o 
   0   6   2      890.55     1000.53     16.59 o 
   2   6   2    27142.08    26383.43    283.85 o 
   4   6   2     5718.79     5594.91     61.96 o 
   6   6   2      109.02      113.14      2.73 o 
   8   6   2      128.84      113.88      2.63 o 
  10   6   2     5835.30     5979.48     58.06 o 
  12   6   2     2293.50     2508.53     27.38 o 
  14   6   2      964.76      960.82     12.13 o 
  16   6   2     1176.79     1248.24     16.64 o 
  18   6   2     6833.85     6521.93     81.37 o 
  20   6   2      814.65      915.60     15.87 o 
  22   6   2      351.70      382.24     10.43 o 
  24   6   2       63.39       67.55      7.62 o 
  26   6   2      414.51      441.36     14.09 o 
  28   6   2      462.21      496.51     15.62 o 
  30   6   2      241.08      271.47     15.66 o 
  32   6   2      600.87      614.02     18.72 o 
   2   8   2     9055.17     9612.98    104.21 o 
   4   8   2     1574.10     1732.30     18.82 o 
   6   8   2     5798.42     5680.97     55.30 o 
   8   8   2      650.26      592.52      7.18 o 
  10   8   2       45.54       52.02      2.37 o 
  12   8   2       71.88       60.49      2.69 o 
  14   8   2     6800.35     6721.56     75.40 o 
  16   8   2      495.57      554.35      9.11 o 
  18   8   2     3624.40     3340.75     43.88 o 
  20   8   2      339.52      322.33      8.58 o 
  22   8   2      882.12      817.87     16.85 o 
  24   8   2        4.96       -3.91      5.27 o 
  26   8   2      938.34      883.89     21.61 o 
  28   8   2      112.96      120.46     10.12 o 
  30   8   2      377.58      405.69     18.13 o 
  32   8   2      238.44      254.98     13.59 o 
   0  10   2    19486.34    19294.82    254.15 o 
   2  10   2     7858.15     7390.79     74.30 o 
   4  10   2    19641.65    19160.19    185.15 o 
   6  10   2     4847.07     4833.04     45.43 o 
   8  10   2     1776.58     1582.75     16.17 o 
  10  10   2     4493.76     4260.52     40.82 o 
  12  10   2     1941.39     1757.90     20.22 o 
  14  10   2     1995.44     1941.98     23.17 o 
  16  10   2     6800.11     6666.09     76.59 o 
  18  10   2     1139.06      989.22     15.77 o 
  20  10   2     1362.65     1225.35     21.69 o 
  22  10   2      562.06      505.33     12.98 o 
  24  10   2       52.30       60.44      7.22 o 
  26  10   2      733.85      718.81     19.73 o 
  28  10   2      162.59      176.34     11.58 o 
  30  10   2     1081.05     1020.96     26.20 o 
   2  12   2     4451.39     4508.78     42.51 o 
   4  12   2     3151.05     3071.75     28.55 o 
   6  12   2     2543.03     2786.91     26.16 o 
   8  12   2      275.10      290.05      4.36 o 
  10  12   2     3710.05     3518.26     36.22 o 
  12  12   2     3848.97     3697.97     41.28 o 
  14  12   2     2233.86     2078.80     25.41 o 
  16  12   2     2469.35     2233.14     30.38 o 
  18  12   2     1475.43     1336.78     22.17 o 
  20  12   2      320.89      257.33      8.94 o 
  22  12   2     1077.97     1110.47     22.69 o 
  24  12   2     1010.19      954.47     21.66 o 
  26  12   2      607.39      576.59     16.79 o 
  28  12   2      375.09      356.65     14.25 o 
  30  12   2      290.47      248.49     13.21 o 
   0  14   2     4748.48     4716.94     66.52 o 
   2  14   2     2760.92     2875.92     28.66 o 
   4  14   2      767.83      879.89      9.50 o 
   6  14   2     2489.39     2294.22     22.76 o 
   8  14   2     9375.36     9007.27     91.58 o 
  10  14   2     1213.45     1131.31     13.71 o 
  12  14   2     2337.09     2303.11     26.92 o 
  14  14   2     2150.68     2082.09     26.62 o 
  16  14   2      363.00      371.33      8.80 o 
  18  14   2       79.14       97.12      6.08 o 
  20  14   2      485.73      436.80     11.60 o 
  22  14   2     1006.98      924.25     20.92 o 
  24  14   2      696.98      724.38     17.00 o 
  26  14   2     1112.26     1025.82     22.55 o 
  28  14   2      480.29      471.94     17.05 o 
  30  14   2       43.72       33.68      8.27 o 
   2  16   2      203.37      196.88      4.05 o 
   4  16   2     3040.24     2971.17     31.56 o 
   6  16   2     2911.69     2820.71     30.34 o 
   8  16   2     3175.71     3129.06     34.54 o 
  10  16   2     1913.79     1785.64     22.15 o 
  12  16   2     3852.90     3731.88     45.39 o 
  14  16   2        8.63        4.53      3.39 o 
  16  16   2      373.47      384.05      9.64 o 
  18  16   2       36.78       35.73      5.25 o 
  20  16   2       75.93       94.25      7.03 o 
  22  16   2     1392.23     1316.59     27.08 o 
  24  16   2     2095.35     2087.89     47.66 o 
  26  16   2      940.62      856.24     20.36 o 
  28  16   2      286.18      263.22     12.08 o 
   0  18   2     1267.27     1350.03     24.90 o 
   2  18   2      663.96      663.24      9.75 o 
   4  18   2      887.28      865.28     11.85 o 
   6  18   2     6005.77     5743.81     63.71 o 
   8  18   2      837.75      760.24     10.86 o 
  10  18   2     4754.03     4542.20     54.69 o 
  12  18   2     1049.97     1000.69     15.71 o 
  14  18   2      674.49      674.91     12.38 o 
  16  18   2       14.70       11.13      4.30 o 
  18  18   2      166.22      157.89      9.56 o 
  20  18   2      573.60      573.39     13.67 o 
  22  18   2      417.02      426.61     13.49 o 
  24  18   2      422.64      412.36     12.91 o 
  26  18   2      554.64      537.25     15.24 o 
   2  20   2      627.43      517.07      9.06 o 
   4  20   2      223.30      261.31      5.99 o 
   6  20   2       70.84       58.90      3.73 o 
   8  20   2      607.66      636.50     10.45 o 
  10  20   2      752.97      728.90     12.19 o 
  12  20   2      249.58      231.58      6.98 o 
  14  20   2      745.26      769.81     14.16 o 
  16  20   2      688.83      686.78     14.74 o 
  18  20   2      598.43      553.15     13.73 o 
  20  20   2      369.77      350.37     11.56 o 
  22  20   2      382.08      328.76     11.74 o 
  24  20   2        5.11        0.23      6.05 o 
  26  20   2       85.71       92.46      8.41 o 
   0  22   2      364.06      257.83      9.70 o 
   2  22   2      816.57      779.17     14.49 o 
   4  22   2      529.00      501.98      9.34 o 
   6  22   2      191.57      204.68      6.18 o 
   8  22   2      139.17      155.97      6.04 o 
  10  22   2       20.63        9.58      3.97 o 
  12  22   2      306.99      271.28      8.12 o 
  14  22   2      507.18      499.57     12.56 o 
  16  22   2      728.86      713.49     17.59 o 
  18  22   2       45.13       33.46      5.87 o 
  20  22   2      187.71      143.29      8.63 o 
  22  22   2       69.30       52.73      7.20 o 
  24  22   2      164.81      140.81      9.48 o 
   2  24   2     1441.58     1364.16     24.52 o 
   4  24   2      120.82      115.19      6.01 o 
   6  24   2       48.74       51.53      4.95 o 
   8  24   2      572.77      566.85     11.90 o 
  10  24   2       81.53       75.83      5.74 o 
  12  24   2       21.19       24.96      5.04 o 
  14  24   2      453.85      457.77     14.06 o 
  16  24   2      269.54      243.45      9.86 o 
  18  24   2      553.93      561.15     16.12 o 
  20  24   2       41.27       22.63      6.02 o 
  22  24   2       38.44       19.13      6.44 o 
   0  26   2       57.41       42.93      7.47 o 
   2  26   2      905.59      848.60     20.31 o 
   4  26   2      391.49      411.39      9.99 o 
   6  26   2       60.61       42.30      5.21 o 
   8  26   2      102.86      100.05      6.25 o 
  10  26   2      300.29      317.59      9.36 o 
  12  26   2      452.01      500.15     12.29 o 
  14  26   2      351.11      374.20     11.03 o 
  16  26   2       39.78       28.97      5.81 o 
  18  26   2       56.41       44.07      6.69 o 
  20  26   2      164.00      146.79      9.41 o 
   2  28   2      142.31      132.52      8.95 o 
   4  28   2       94.01       82.04      7.56 o 
   6  28   2      467.65      514.36     14.58 o 
   8  28   2       14.33        8.66      4.93 o 
  10  28   2      302.12      286.75      9.40 o 
  12  28   2      175.87      186.12      8.52 o 
  14  28   2      218.18      206.86      9.22 o 
  16  28   2      181.65      187.24     10.45 o 
  18  28   2       54.07       47.17     13.15 o 
   0  30   2        7.45       -3.63      7.49 o 
   2  30   2       58.11       55.25      6.00 o 
   4  30   2      180.37      163.05      8.01 o 
   6  30   2      642.98      644.46     18.95 o 
   8  30   2       91.23       71.38      6.62 o 
  10  30   2      472.01      543.37     15.13 o 
  12  30   2      108.72      110.74      8.08 o 
  14  30   2        3.30       -5.55      5.55 o 
   2  32   2      125.90       84.76      7.40 o 
   4  32   2      213.41      206.16     10.33 o 
   6  32   2      822.65      903.15     19.72 o 
   8  32   2       55.62       44.99      6.73 o 
   1   1   3     2748.44     2631.76     48.51 o 
   3   1   3     1020.95      925.97     15.72 o 
   5   1   3     9546.51     9283.10    114.76 o 
   7   1   3     2075.02     2237.40     27.96 o 
   9   1   3     1310.75     1273.01     20.98 o 
  11   1   3     2302.34     2353.74     31.78 o 
  13   1   3      954.40      917.79     15.73 o 
  15   1   3      482.21      527.59     11.78 o 
  17   1   3      220.93      206.65      6.76 o 
  19   1   3      894.54      859.85     15.15 o 
  21   1   3        7.84        5.33      4.01 o 
  23   1   3      379.91      343.73     10.50 o 
  25   1   3      217.93      207.34      9.02 o 
  27   1   3     1082.90     1209.57     26.72 o 
  29   1   3       68.85       54.95      7.79 o 
  31   1   3      243.88      251.05     12.74 o 
   1   3   3      189.64      213.87      5.55 o 
   3   3   3      697.58      752.87     13.55 o 
   5   3   3     9617.15     9338.52    110.14 o 
   7   3   3     3454.53     3376.04     42.18 o 
   9   3   3      370.32      397.38      8.70 o 
  11   3   3       36.44       22.07      3.00 o 
  13   3   3     1766.53     1803.60     25.39 o 
  15   3   3     2602.65     2454.53     37.28 o 
  17   3   3     1083.79      952.53     18.27 o 
  19   3   3      419.55      419.65      9.70 o 
  21   3   3      277.61      301.28      8.72 o 
  23   3   3      486.64      493.86     11.76 o 
  25   3   3     1698.03     1733.61     30.59 o 
  27   3   3       49.03       64.84      7.85 o 
  29   3   3       17.06       17.72      7.24 o 
  31   3   3       17.96       57.69     13.26 o 
   1   5   3      280.24      287.79      4.54 o 
   3   5   3      903.87      912.20     11.03 o 
   5   5   3     1893.48     2025.82     22.38 o 
   7   5   3      125.42      125.17      3.21 o 
   9   5   3      671.88      692.90     10.56 o 
  11   5   3     1135.39     1072.61     15.34 o 
  13   5   3     2095.45     2017.19     25.99 o 
  15   5   3      413.43      399.50      8.97 o 
  17   5   3     4729.73     4327.81     57.65 o 
  19   5   3      777.27      661.60     13.15 o 
  21   5   3      308.83      267.57      8.59 o 
  23   5   3      289.98      306.60      9.56 o 
  25   5   3      172.02      170.69      8.93 o 
  27   5   3      215.22      189.45     10.98 o 
  29   5   3      232.55      248.14     12.19 o 
   1   7   3     1309.18     1246.47     13.11 o 
   3   7   3      450.37      439.53      5.54 o 
   5   7   3      166.94      184.84      3.34 o 
   7   7   3     1547.09     1439.08     16.30 o 
   9   7   3      729.01      792.70     12.44 o 
  11   7   3     1793.10     1736.58     23.34 o 
  13   7   3     6640.78     6752.08     85.08 o 
  15   7   3     6004.62     5397.61     73.23 o 
  17   7   3     1571.31     1653.92     25.36 o 
  19   7   3     2094.11     1960.51     30.03 o 
  21   7   3      135.89      163.95      7.34 o 
  23   7   3      245.16      248.63      9.13 o 
  25   7   3      476.14      423.37     12.78 o 
  27   7   3      441.90      420.54     15.89 o 
  29   7   3      233.72      237.26     11.94 o 
   1   9   3     2753.10     2710.71     27.52 o 
   3   9   3      732.71      746.62      9.07 o 
   5   9   3     4379.69     4108.09     43.71 o 
   7   9   3     4042.53     3867.16     41.96 o 
   9   9   3     1574.75     1770.02     21.08 o 
  11   9   3       85.26      106.74      4.33 o 
  13   9   3     5332.60     5302.43     64.85 o 
  15   9   3     2487.23     2624.23     35.29 o 
  17   9   3     1389.95     1367.46     20.75 o 
  19   9   3      808.67      758.28     14.66 o 
  21   9   3      570.15      535.04     12.07 o 
  23   9   3      189.51      195.11      8.51 o 
  25   9   3       84.56       69.54      7.00 o 
  27   9   3      310.39      332.45     12.46 o 
  29   9   3        7.27       -3.63      6.90 o 
   1  11   3     1255.69     1276.17     14.79 o 
   3  11   3      205.48      222.22      4.40 o 
   5  11   3     2768.36     2564.06     28.74 o 
   7  11   3     2443.64     2248.25     25.72 o 
   9  11   3      824.79      720.61     10.14 o 
  11  11   3      263.05      214.15      5.44 o 
  13  11   3     2188.85     2114.98     27.30 o 
  15  11   3     1414.78     1399.22     20.88 o 
  17  11   3     3324.88     3376.67     45.81 o 
  19  11   3      682.42      681.60     13.81 o 
  21  11   3      396.34      393.90     10.53 o 
  23  11   3      436.54      430.44     12.63 o 
  25  11   3      741.20      741.73     18.32 o 
  27  11   3       58.32       41.82      7.71 o 
  29  11   3      123.98       88.80      9.53 o 
   1  13   3     2218.26     2249.49     25.93 o 
   3  13   3      780.76      796.63     10.68 o 
   5  13   3     5173.89     5265.27     57.78 o 
   7  13   3     9206.11     8835.71     95.82 o 
   9  13   3     2774.17     2666.72     30.49 o 
  11  13   3      701.47      673.34     10.62 o 
  13  13   3      726.97      730.16     11.18 o 
  15  13   3     3465.76     3529.81     45.70 o 
  17  13   3      437.59      431.11     10.07 o 
  19  13   3      103.15      103.70      6.42 o 
  21  13   3       52.04       59.59      5.97 o 
  23  13   3       39.43       35.06      6.35 o 
  25  13   3      214.41      235.79     11.27 o 
  27  13   3      541.84      560.49     17.03 o 
   1  15   3      749.68      714.58     10.13 o 
   3  15   3     2542.78     2959.45     33.46 o 
   5  15   3     3181.51     3378.29     39.25 o 
   7  15   3      817.97      764.62     10.96 o 
   9  15   3     1598.27     1718.10     22.35 o 
  11  15   3      174.15      161.04      5.01 o 
  13  15   3     1021.76     1085.90     16.34 o 
  15  15   3       21.00       44.56      4.30 o 
  17  15   3      639.20      628.09     13.21 o 
  19  15   3      255.82      246.25      8.75 o 
  21  15   3      763.83      716.31     17.98 o 
  23  15   3      760.08      727.16     22.64 o 
  25  15   3      857.11      878.82     25.27 o 
  27  15   3      657.53      647.63     18.52 o 
   1  17   3     2064.02     1902.89     24.67 o 
   3  17   3     1084.17     1023.94     13.62 o 
   5  17   3     2453.99     2378.05     28.24 o 
   7  17   3     1282.58     1354.04     17.56 o 
   9  17   3      389.12      414.89      7.87 o 
  11  17   3       80.82       77.96      4.31 o 
  13  17   3      123.55      128.28      5.41 o 
  15  17   3      254.97      265.38      7.45 o 
  17  17   3      199.88      198.37      7.51 o 
  19  17   3      153.96      133.19      7.51 o 
  21  17   3       20.67       20.18      5.83 o 
  23  17   3      611.16      570.11     18.21 o 
  25  17   3      229.00      213.48     11.74 o 
   1  19   3      342.45      314.82      6.72 o 
   3  19   3      513.31      426.18      7.78 o 
   5  19   3      593.95      555.57      9.39 o 
   7  19   3     1264.04     1342.74     17.34 o 
   9  19   3      532.63      575.13     10.00 o 
  11  19   3       77.41       86.67      4.74 o 
  13  19   3      185.02      183.61      6.25 o 
  15  19   3      232.50      234.01      7.54 o 
  17  19   3       71.88       73.47      6.34 o 
  19  19   3       56.51       46.70      6.25 o 
  21  19   3      221.13      208.38      9.78 o 
  23  19   3       48.16       46.20      7.26 o 
   1  21   3      378.61      316.57      7.34 o 
   3  21   3      949.81      966.31     17.19 o 
   5  21   3      757.34      734.08     12.40 o 
   7  21   3      126.26      133.47      5.34 o 
   9  21   3       81.90      184.38      6.12 o 
  11  21   3      743.65      803.02     16.94 o 
  13  21   3       84.57       91.35      5.72 o 
  15  21   3      467.23      521.46     13.00 o 
  17  21   3      339.49      358.41     10.75 o 
  19  21   3      157.24      163.07      8.96 o 
  21  21   3       23.98       33.68      6.64 o 
  23  21   3       88.82       39.07      9.08 o 
   1  23   3      174.09      178.67      6.00 o 
   3  23   3      556.61      611.83     12.75 o 
   5  23   3      221.93      218.19      6.69 o 
   7  23   3     1006.59     1020.87     19.59 o 
   9  23   3       81.73       73.75      5.30 o 
  11  23   3       17.03       14.13      4.45 o 
  13  23   3      587.90      619.64     12.87 o 
  15  23   3      708.41      739.69     19.16 o 
  17  23   3      232.58      221.22     12.77 o 
  19  23   3      403.14      438.47     21.66 o 
  21  23   3      197.37      181.19     12.17 o 
   1  25   3        9.99        3.19      4.07 o 
   3  25   3      402.41      375.85     10.39 o 
   5  25   3      330.07      381.70     17.03 o 
   7  25   3      371.52      405.99      9.72 o 
   9  25   3      114.42      118.94      6.45 o 
  11  25   3       17.45       24.08      5.28 o 
  13  25   3      175.92      187.95      8.32 o 
  15  25   3       82.11       69.71      6.61 o 
  17  25   3      154.07      118.32      8.26 o 
   1  27   3       19.07       19.29      4.96 o 
   3  27   3      280.52      296.34      9.51 o 
   5  27   3      121.01      119.60      6.96 o 
   7  27   3       67.09       56.42      5.68 o 
   9  27   3      241.57      323.90     10.07 o 
  11  27   3      163.53      169.12      8.60 o 
  13  27   3      201.56      218.09     11.62 o 
  15  27   3      309.86      287.63     10.71 o 
   1  29   3      241.37      261.92      9.02 o 
   3  29   3       63.57       57.31      5.97 o 
   5  29   3       31.79       31.46      5.81 o 
   7  29   3      369.68      435.63     14.62 o 
   9  29   3      506.39      560.76     15.95 o 
  11  29   3      108.58      116.78      7.95 o 
   1  31   3      320.08      383.80     12.63 o 
   3  31   3      131.68      129.46      7.97 o 
   0   0   4     1367.57     1234.85     70.65 o 
   4   0   4     1712.11     1691.54     46.54 o 
   8   0   4      198.03      165.17      9.19 o 
  12   0   4     5100.97     5016.29     97.16 o 
  16   0   4     7293.67     7444.09    159.66 o 
  20   0   4      645.19      697.59     22.98 o 
  24   0   4      280.63      293.39     15.53 o 
  28   0   4      202.79      222.23     16.31 o 
   2   2   4      180.97      161.00      7.13 o 
   4   2   4      450.56      398.15     11.25 o 
   6   2   4     1196.40     1217.48     19.90 o 
   8   2   4      597.51      521.35     11.11 o 
  10   2   4     1056.36     1006.29     16.16 o 
  12   2   4       43.66       22.97      4.63 o 
  14   2   4     1013.01      937.25     15.75 o 
  16   2   4     7122.41     6993.91     97.05 o 
  18   2   4      244.94      273.70      8.85 o 
  20   2   4      632.01      550.49     15.22 o 
  22   2   4      578.71      587.66     14.17 o 
  24   2   4      197.08      183.46      9.41 o 
  26   2   4       42.22       35.85      7.60 o 
  28   2   4      281.83      292.10     19.74 o 
   0   4   4     1235.65     1172.01     34.22 o 
   2   4   4     3256.82     3107.57     53.81 o 
   4   4   4     4918.71     4765.00     70.81 o 
   6   4   4      135.82      117.75      3.90 o 
   8   4   4     1194.00     1224.35     17.50 o 
  10   4   4      162.72      152.30      4.95 o 
  12   4   4     1957.80     1955.85     27.50 o 
  14   4   4      768.49      839.90     14.78 o 
  16   4   4      527.73      576.56     14.09 o 
  18   4   4      853.57      862.92     16.59 o 
  20   4   4       63.28       52.38      5.98 o 
  22   4   4      505.97      533.49     13.97 o 
  24   4   4       33.18       28.74      6.17 o 
  26   4   4       53.17       61.08      7.87 o 
   2   6   4      379.27      334.47      6.93 o 
   4   6   4     2616.63     2516.59     34.95 o 
   6   6   4     3091.22     2855.61     37.38 o 
   8   6   4     4545.08     4567.45     59.57 o 
  10   6   4     1324.93     1338.83     19.91 o 
  12   6   4       34.94       24.74      3.45 o 
  14   6   4       75.05       58.60      4.71 o 
  16   6   4      126.54      114.48      6.20 o 
  18   6   4      230.76      213.54      7.97 o 
  20   6   4      341.10      374.31     10.83 o 
  22   6   4        2.82        2.47      5.02 o 
  24   6   4      418.51      480.64     13.69 o 
  26   6   4      661.41      680.89     18.29 o 
   0   8   4      269.10      284.27      7.03 o 
   2   8   4      485.03      437.24      7.01 o 
   4   8   4     5040.51     4810.94     63.82 o 
   6   8   4     2418.47     2362.49     29.90 o 
   8   8   4     1950.35     1978.19     25.58 o 
  10   8   4      306.08      276.68      6.38 o 
  12   8   4      115.83      119.08      5.01 o 
  14   8   4      451.92      447.55      9.73 o 
  16   8   4      793.74      832.78     16.44 o 
  18   8   4      106.57      107.28      6.65 o 
  20   8   4       43.11       35.47      5.97 o 
  22   8   4      175.14      189.77      9.12 o 
  24   8   4      403.13      461.80     13.49 o 
  26   8   4     1454.48     1553.66     31.74 o 
   2  10   4      106.11       74.19      3.14 o 
   4  10   4      474.80      458.20      7.73 o 
   6  10   4      761.80      759.39     11.24 o 
   8  10   4     1096.09     1133.98     16.01 o 
  10  10   4       85.81      101.25      4.42 o 
  12  10   4      474.49      468.44      9.03 o 
  14  10   4      152.85      176.91      6.27 o 
  16  10   4       15.30       10.22      3.89 o 
  18  10   4      193.44      179.55      8.05 o 
  20  10   4      406.18      414.78     12.18 o 
  22  10   4      507.59      570.67     15.42 o 
  24  10   4      887.94      966.24     22.77 o 
  26  10   4      213.97      248.76     12.78 o 
   0  12   4     1060.41      933.28     17.83 o 
   2  12   4      517.85      525.51      8.49 o 
   4  12   4     1144.89     1081.08     14.63 o 
   6  12   4      614.04      563.79      9.23 o 
   8  12   4      178.76      144.58      4.78 o 
  10  12   4       72.36       65.89      4.15 o 
  12  12   4       57.95       76.64      4.48 o 
  14  12   4      267.63      291.13      7.67 o 
  16  12   4      444.32      428.67     11.14 o 
  18  12   4      442.15      464.38     11.45 o 
  20  12   4      462.33      519.56     12.84 o 
  22  12   4      104.67      101.43      8.36 o 
  24  12   4       98.41       98.77     10.89 o 
   2  14   4       37.55       17.30      2.85 o 
   4  14   4      542.82      484.46      8.39 o 
   6  14   4      181.82      162.48      4.88 o 
   8  14   4       70.17       67.10      4.13 o 
  10  14   4      212.46      226.90      6.30 o 
  12  14   4      160.01      144.85      5.78 o 
  14  14   4     2144.59     2309.01     32.14 o 
  16  14   4     1679.11     1776.67     29.42 o 
  18  14   4      399.56      431.08     11.67 o 
  20  14   4       74.20       67.92      6.91 o 
  22  14   4      113.64      124.11     13.19 o 
  24  14   4      238.83      248.34     12.07 o 
   0  16   4     1078.88     1046.28     21.71 o 
   2  16   4      398.22      385.50      7.67 o 
   4  16   4      116.51      114.83      4.45 o 
   6  16   4      380.95      378.19      7.56 o 
   8  16   4      109.29       96.13      4.83 o 
  10  16   4      129.81      109.66      5.21 o 
  12  16   4     1193.47     1277.18     21.24 o 
  14  16   4      693.06      711.46     13.88 o 
  16  16   4       53.33       17.83      4.88 o 
  18  16   4      315.23      294.61     10.01 o 
  20  16   4       92.68       93.62      7.83 o 
  22  16   4      116.47      110.97      9.28 o 
   2  18   4      102.10      115.80      4.96 o 
   4  18   4      168.84      169.94      5.62 o 
   6  18   4      169.29      180.43      5.61 o 
   8  18   4      987.83     1051.60     16.10 o 
  10  18   4      346.04      327.25      8.18 o 
  12  18   4      380.05      435.84     10.02 o 
  14  18   4      981.58     1103.44     18.93 o 
  16  18   4     2186.30     2406.20     41.37 o 
  18  18   4      820.68      898.31     22.52 o 
  20  18   4       19.59       22.92      6.53 o 
   0  20   4      528.75      545.87     14.89 o 
   2  20   4      226.76      232.39      7.06 o 
   4  20   4     2392.05     2640.90     38.02 o 
   6  20   4     2103.38     2330.99     34.10 o 
   8  20   4      377.62      387.70      9.89 o 
  10  20   4      251.04      227.93      7.72 o 
  12  20   4      281.45      303.13      8.83 o 
  14  20   4      133.82      144.95      7.27 o 
  16  20   4      412.78      436.64     13.17 o 
  18  20   4       35.26       37.94      6.51 o 
   2  22   4        2.63        5.21      4.07 o 
   4  22   4       17.99        6.05      4.32 o 
   6  22   4      526.09      579.51     12.58 o 
   8  22   4      851.64      934.12     23.66 o 
  10  22   4      218.57      233.24      8.00 o 
  12  22   4      323.20      341.79      9.52 o 
  14  22   4       16.16       21.87      5.46 o 
  16  22   4       24.63       21.16      6.49 o 
   0  24   4      105.22      146.93     12.70 o 
   2  24   4       58.99       59.84      5.55 o 
   4  24   4      472.60      539.26     14.77 o 
   6  24   4      486.07      547.30     15.48 o 
   8  24   4      884.84      965.52     22.22 o 
  10  24   4       30.55       20.88      5.43 o 
  12  24   4      251.75      295.66     10.78 o 
  14  24   4      133.77      130.40      8.56 o 
   2  26   4     1058.49     1240.65     28.04 o 
   4  26   4      628.69      733.83     19.07 o 
   6  26   4      158.10      190.57     10.35 o 
   8  26   4      156.64      165.35      8.73 o 
  10  26   4       41.42       37.13      6.44 o 
   0  28   4       88.55      112.74     11.52 o 
   2  28   4       61.10       61.41      7.62 o 
   1   1   5     3603.26     3269.36    172.43 o 
   3   1   5      199.03      201.93     15.34 o 
   5   1   5     3025.90     2777.46     64.65 o 
   7   1   5       78.33       47.82      4.96 o 
   9   1   5      533.13      492.30     16.23 o 
  11   1   5      219.84      210.58      8.00 o 
  13   1   5       83.98       74.10      6.45 o 
  15   1   5      331.49      325.75     10.96 o 
  17   1   5      375.55      325.24     12.33 o 
  19   1   5      470.51      484.60     13.88 o 
  21   1   5      155.85      171.12      9.27 o 
  23   1   5      164.08      175.20     10.07 o 
   1   3   5      444.16      347.47     21.38 o 
   3   3   5     1377.63     1350.01     35.46 o 
   5   3   5     3382.22     3457.52     79.93 o 
   7   3   5      289.75      255.39      9.06 o 
   9   3   5      196.43      185.87      7.11 o 
  11   3   5        5.27        2.06      4.16 o 
  13   3   5      474.14      428.67     11.21 o 
  15   3   5     2203.63     2231.71     40.33 o 
  17   3   5     1561.11     1694.72     35.03 o 
  19   3   5      310.54      327.55     12.64 o 
  21   3   5      444.47      471.67     13.91 o 
  23   3   5      485.73      520.45     15.90 o 
   1   5   5       66.62       49.88      4.68 o 
   3   5   5      108.88       95.50      5.37 o 
   5   5   5     1388.27     1369.25     25.07 o 
   7   5   5      113.31       88.23      4.71 o 
   9   5   5       64.83       57.89      4.92 o 
  11   5   5      267.48      263.58      8.69 o 
  13   5   5     1198.17     1210.06     22.81 o 
  15   5   5      114.97      102.38      6.73 o 
  17   5   5      775.34      762.08     17.92 o 
  19   5   5      337.68      371.43     12.64 o 
  21   5   5      679.09      675.26     16.97 o 
  23   5   5      434.74      511.35     26.25 o 
   1   7   5      188.35      170.28      6.08 o 
   3   7   5      236.33      213.95      6.72 o 
   5   7   5      574.76      541.14     11.51 o 
   7   7   5       20.36        8.56      3.54 o 
   9   7   5      138.68      132.71      6.39 o 
  11   7   5      919.96      939.92     17.66 o 
  13   7   5       45.33       44.84      5.49 o 
  15   7   5      502.34      525.72     13.36 o 
  17   7   5      243.13      268.02     10.10 o 
  19   7   5      741.34      766.97     17.81 o 
  21   7   5      208.02      209.33      9.51 o 
   1   9   5       96.37       81.98      4.49 o 
   3   9   5      750.47      715.53     13.77 o 
   5   9   5      202.99      167.42      6.38 o 
   7   9   5      433.86      482.78     12.94 o 
   9   9   5     1222.14     1254.29     24.53 o 
  11   9   5      138.76      133.43      6.99 o 
  13   9   5        1.55       -3.80      4.45 o 
  15   9   5       28.26       29.26      4.91 o 
  17   9   5      179.23      193.54      8.38 o 
  19   9   5        9.58        5.56      5.14 o 
  21   9   5      385.36      408.81     12.34 o 
   1  11   5      202.71      181.37      6.61 o 
   3  11   5       67.78       64.55      4.55 o 
   5  11   5      135.08      106.13      5.62 o 
   7  11   5      761.24      748.17     14.00 o 
   9  11   5      438.78      465.23     12.59 o 
  11  11   5      236.67      279.68     10.59 o 
  13  11   5      179.04      163.19      7.15 o 
  15  11   5      255.83      333.21     10.29 o 
  17  11   5        3.72        3.38      4.76 o 
  19  11   5      297.52      363.44     11.35 o 
  21  11   5      145.83      190.19     36.07 o 
   1  13   5      150.08      143.37      6.93 o 
   3  13   5      188.80      181.26      6.87 o 
   5  13   5      407.50      444.28     10.84 o 
   7  13   5      287.86      288.88      8.33 o 
   9  13   5       52.99       44.17      4.97 o 
  11  13   5      206.43      213.69      8.10 o 
  13  13   5       35.06       44.40      5.26 o 
  15  13   5      366.46      421.38     13.75 o 
  17  13   5      766.09      900.05     19.37 o 
  19  13   5      327.87      356.06     16.68 o 
   1  15   5      960.30     1028.52     18.67 o 
   3  15   5      245.01      242.42      7.70 o 
   5  15   5      807.70      876.53     17.02 o 
   7  15   5        5.04        2.99      4.18 o 
   9  15   5       43.55       37.38      5.01 o 
  11  15   5      145.24      136.59      6.85 o 
  13  15   5      226.40      255.87      8.77 o 
  15  15   5      276.95      307.49     10.36 o 
  17  15   5      209.31      227.31      9.71 o 
   1  17   5       31.44       52.08      5.52 o 
   3  17   5      276.26      302.88      9.00 o 
   5  17   5      173.10      209.34      7.93 o 
   7  17   5       61.00       68.07      5.90 o 
   9  17   5       40.03       37.05      4.97 o 
  11  17   5      121.45      111.65      6.52 o 
  13  17   5      106.46       91.96      6.82 o 
  15  17   5       16.10       20.50      5.82 o 
   1  19   5       67.02       51.32      5.77 o 
   3  19   5      834.20      999.35     19.24 o 
   5  19   5      380.43      425.67     11.13 o 
   7  19   5       96.35      103.69      6.59 o 
   9  19   5      110.29      121.84      6.74 o 
  11  19   5      203.56      200.19      8.54 o 
  13  19   5      757.23      851.71     19.50 o 
   1  21   5        4.52       -4.74      4.74 o 
   3  21   5       97.78      108.76      6.84 o 
   5  21   5      541.19      682.47     14.61 o 
   7  21   5      292.53      341.90     10.38 o 
   9  21   5      288.99      311.74     10.53 o 
  11  21   5      242.90      278.97     27.70 o 
   1  23   5       98.66       99.37      6.98 o 
   3  23   5      244.85      318.63     13.33 o 
   5  23   5      594.27      708.04     26.21 o 
   2   0   6      552.90      459.82     34.44 o 
   6   0   6     1054.56      904.92     51.75 o 
  10   0   6       70.19       47.52      8.35 o 
  14   0   6      193.77      177.41     13.95 o 
   0   2   6     1101.14     1106.83     66.85 o 
   2   2   6      608.38      561.09     35.63 o 
   4   2   6      573.89      496.51     53.48 o 
   6   2   6      127.01      122.40     10.90 o 
   8   2   6       32.02       20.85      5.32 o 
  10   2   6      332.23      301.97     10.28 o 
  12   2   6      108.10       90.10      7.29 o 
  14   2   6      149.87      123.72      9.07 o 
  16   2   6       26.16       19.61      7.53 o 
   2   4   6      659.10      592.97     38.70 o 
   4   4   6     1073.80      962.74     53.32 o 
   6   4   6      358.35      340.92     15.58 o 
   8   4   6      290.99      258.63     10.04 o 
  10   4   6       18.64       14.84      4.90 o 
  12   4   6       95.66       93.28      7.19 o 
  14   4   6       43.70       41.38      7.72 o 
  16   4   6       51.87       30.46     10.28 o 
   0   6   6     2338.44     2321.97     80.71 o 
   2   6   6      467.36      454.63     20.17 o 
   4   6   6      164.04      142.17      8.45 o 
   6   6   6       16.97       22.97      4.96 o 
   8   6   6       57.64       46.78      5.15 o 
  10   6   6       60.52       63.36      6.43 o 
  12   6   6       28.47       34.16      6.17 o 
  14   6   6       80.05       94.61      9.20 o 
   2   8   6      457.59      454.91     12.24 o 
   4   8   6       31.10       22.84      4.64 o 
   6   8   6      159.45      145.59      7.69 o 
   8   8   6       83.40       61.76      5.48 o 
  10   8   6       95.82       95.54      6.90 o 
  12   8   6      170.92      171.90     10.21 o 
  14   8   6      258.06      266.30     16.03 o 
   0  10   6     1814.94     1994.31     59.07 o 
   2  10   6      213.28      199.66      7.65 o 
   4  10   6       15.18        7.88      3.94 o 
   6  10   6      101.03       81.35      5.72 o 
   8  10   6       52.23       43.82      5.50 o 
  10  10   6      536.58      551.59     19.13 o 
  12  10   6      570.19      626.71     27.45 o 
   2  12   6      172.49      200.94      8.08 o 
   4  12   6      191.95      192.44      8.15 o 
   6  12   6       53.94       50.02      6.18 o 
   8  12   6       39.70       30.33      7.35 o 
  10  12   6       88.61       66.39      8.59 o 
   0  14   6        0.15       -1.17      6.59 o 
   2  14   6      321.65      332.24     12.31 o 
   4  14   6      540.93      600.96     21.38 o 
   6  14   6      175.32      192.71     18.86 o 
   8  14   6      411.91      436.65     24.26 o 
   2  16   6      117.75      140.85     10.81 o 
   4  16   6      241.86      265.67     15.29 o 
                                                 
